# Supplementary material for: Identification and Molecular Characterization of a Divergent Asian-like Canine Parvovirus Type 2b (CPV-2b) Strain in Southern Italy
Source: Int J Mol Sci. 2022 Sep 24;23(19):11240. doi: 10.3390/ijms231911240 (PMC9570342; doi:10.3390/ijms231911240)
Supplement: Supplementary file 1 [file ijms-23-11240-s001.zip]

Archive with 1 entries (1 files):
- ijms-1897345-supplementary.pdf
